# Supplementary material for: Comparison of Reverse Transcriptase (RT) Activities of Various M-MuLV RTs for RT-LAMP Assays
Source: Biology (Basel). 2022 Dec 13;11(12):1809. doi: 10.3390/biology11121809 (PMC9775983; doi:10.3390/biology11121809)
Supplement: Supplementary file 1 [file biology-11-01809-s001.zip]

Archive with 1 entries (1 files):
- biology-2079741-supplementary.pdf
